# Supplementary material for: OsWNK9 regulates the expression of key transcription factors, phytohormonal, and transporters genes to improve salinity stress tolerance in rice
Source: Sci Rep. 2025 Aug 22;15:30930. doi: 10.1038/s41598-025-14775-6 (PMC12373933; doi:10.1038/s41598-025-14775-6)
Supplement: Supplementary file 2 — Supplementary Material 2 [file 41598_2025_14775_MOESM2_ESM.xlsx]

## Sheet: Table S1
Table S1: List of primers used in the study for validation of RNA-seq data by qRT-PCR
Sl. No.	Primer Name	Forward (5’-3’)	Reverse (5’-3’)
1	Actin7	CCACGAGACGACCTACAACT	TTGGAAGGTGCTAAGGGAGG
2	RLPK	GCTCAACGGCAATCACCTAG	TGGAAACCTACCCGTCAACA
3	GDPDL	ATTTCCCTCCCACTGCATCA	TCTTTCACCGCCTGCTGATA
4	THDPS	CTCCTGCTGTTATTGAGGCG	TCTCCCCTTCGTACATGAGC
5	CysP	CAGTGTTAAGTCAGCCCGTG	TGTCCGTCGTCACTCCATAC
6	Actin1	AGAAGCTCTCCTACATCGCC	AGTTGTAGGTGGTCTCGTGG

## Sheet: Table S2
Table S2. Summary of RNA-Seq Quality Metrics and Transcriptome Assembly Statistics
Sample	Raw-reads (million)	Filtered-reads (million)	Percentage of HQ reads	Total-reads (million)	Aligned-reads (million)	% of aligned reads
WT-control	26.527386 M	24.510130 M	0.923956	24.510130 M	21.078570 M	0.86
OE-3-control	30.290282 M	28.448764 M	0.939204	28.448764 M	23.608196 M	0.8298
WT-salt	25.284100 M	23.603110 M	0.933516	23.603110 M	22.631778 M	0.9588
OE-3-salt	35.949318 M	33.042582 M	0.919144	33.042582 M	29.071022 M	0.8798

## Sheet: Table S3
Table S3. Log-fold changes of the top 5 up-regulated DEGs and the top 5 down-regulated DEGs in salt-treated WT vs. Oe-OsWNK9 overexpression line. p-value < 0.05.
Gene name	Gene Id	logFC	PValue	FDR
actin-7	LOC4351585	17.0957	0.000593205	0.319866
4-hydroxy-tetrahydrodipicolinate synthase 1, chloroplastic	LOC4336734	16.6529	0.000716534	0.319866
Cysteine protease	LOC107275882	13.6624	0.00259353	0.319866
Putative receptor-like protein kinase At3g47110	LOC107279442	13.2825	0.00305883	0.319866
Glycerophosphodiester phosphodiesterase GDPDL7	LOC4328548	13.0542	0.0033783	0.319866
early nodulin-93	LOC4340085	-7.56037	0.0361512	0.319866
Uncharacterized locus	LOC107278977	-8.49998	0.0472007	0.326053
Tetraketide alpha pyrone reductase-1	LOC4347447	-8.49998	0.0472007	0.326053
COX assembly mitochondrial protein 2 homolog	LOC107279823	-8.81667	0.0408726	0.322059
Uncharacterized locus	LOC4324243	-9.66522	0.0278157	0.319866
Each row corresponds to a specific rice gene.
Values reflect relative expression differences, based on a normalized metric log2(FPKM counts).

## Sheet: Table S4
Table S4. Expression patterns of transcription factors. Log-fold changes of the DEGs in control conditions Oe-OsWNK9 vs. WT (p-value < 0.05).
Gene name	Gene Id	WT-CT	Oe-OsWNK9-CT
NAC transcription factor NAM-B2	LOC107277819	0.071527	0
NAC transcription factor NAM-B2	LOC4326803	1.3664	0.194788
bZIP transcription factor RISBZ1-like	LOC4342570	0.184873	0.868058
transcription factor MYB106	LOC4336055	0.688373	0
transcription factor MYB83	LOC9272333	0.135559	0
transcription factor MYB44	LOC107275562	0.275363	0
transcription factor MYB106	LOC4345652	2.66545	0.308938
transcription factor MYB62	LOC4325992	0.31431	1.24997
transcription factor MYB119	LOC9270835	0	0.051351
ethylene-responsive transcription factor RAP2-7	LOC9271266	0.478705	0
AP2-like ethylene-responsive transcription factor CRL5	LOC4342308	0.162336	0
AP2-like ethylene-responsive transcription factor AIL7	LOC4332640	0	0.07655
WRKY DNA-binding transcription factor 70	LOC107276056	0.220797	1.23774
putative heat stress transcription factor B-4a	LOC107275533	0.084948	0.494127
dof zinc finger protein 3-like	LOC4328903	0	0.949292
zinc finger MYM-type protein 1-like	LOC107281487	0	0.330042
zinc finger MYM-type protein 1-like	LOC107281160	0	0.289569
zinc finger MYM-type protein 1-like	LOC107279238	0	0.230841
zinc finger Ran-binding domain-containing protein 2	LOC4324560	0	0.303776
myb-related protein Hv1	LOC107277631	0	0.151174
zinc finger protein CONSTANS-LIKE 1	LOC107275598	0	0.108431
zinc finger A20 and AN1 domain-containing stress-associated protein 10	LOC107275919	0	0.192534
zinc finger BED domain-containing protein RICESLEEPER 3-like	LOC107278924	0	0.067764
zinc finger CCCH domain-containing protein 43-like	LOC4341164	0	0.05298
zinc finger MYM-type protein 1	LOC9268613	0.023841	0.467596
zinc finger protein 1	LOC4343764	0.198464	0.912042
zinc finger protein 8	LOC4332064	0.707466	0.130324
zinc finger protein 8-like	LOC112939353	0.155667	0
zinc finger protein 4	LOC107281920	0.085246	0
zinc finger BED domain-containing protein RICESLEEPER 2-like	LOC112936382	0.061234	0
zinc finger protein CONSTANS-LIKE 10	LOC107276203	0.142985	0
zinc finger protein WIP6	LOC107276310	0.133571	0
homeobox-leucine zipper protein ROC9-like	LOC4325622	0.029901	0.134902
homeobox-leucine zipper protein TF1-like	LOC4325864	0.554323	0.104542
homeobox-leucine zipper protein ROC3-like	LOC4349488	2.61142	0.263818
homeobox-leucine zipper protein HOX18	LOC107276211	0.096384	0
homeobox-leucine zipper protein HOX3	LOC4326566	0.369246	0
Each row corresponds to a specific rice gene (LOC ID).
Values reflect relative expression differences, based on a normalized metric log2(FPKM counts).
Table S4. Expression patterns of transcription factor genes. Log-fold changes of the DEGs in salt-treated Oe-OsWNK9 vs WT (p-value < 0.05).
Gene name	Gene Id	WT-treated	Oe-OsWNK9-treated
NAC transcription factor 32	LOC107275858	0	4.69804
NAC domain-containing protein 79	LOC4333488	0	3.2427
NAC domain-containing protein 105	LOC4349213	0	2.65074
NAC domain-containing protein 86	LOC107276893	0	2.24736
NAC domain-containing protein 21/22	LOC107278159	0	2.7252
NAC domain-containing protein 41	LOC107277673	0	2.15206
NAC domain-containing protein 104	LOC4335910	0	1.48431
NAC domain-containing protein 77-like	LOC4349649	0	1.99693
NAC domain-containing protein 79	LOC4324532	0	1.65279
NAC transcription factor NAM-2	LOC107276862	0	2.49395
NAC domain-containing protein 79	LOC4347036	0	2.56937
NAC transcription factor 25	LOC4338800	0	1.593
NAC domain-containing protein 89	LOC107275351	0	2.33491
transcription factor MYB83	LOC9272333	0	7.42403
transcription factor MYB41	LOC4330121	0	8.37798
transcription factor MYB41	LOC4330764	0	5.3199
transcription factor MYB24	LOC4328065	0	5.88892
transcription factor MYB61	LOC107278734	0	4.52747
transcription factor MYB93	LOC4345885	0	4.16212
transcription factor MYB41	LOC107276813	0	3.82503
transcription factor MYB35	LOC9267500	0	2.64214
L10-interacting MYB domain-containing protein-like	LOC107280495	0	1.36015
transcription factor MYB61	LOC107278734	0	4.52747
transcription factor MYB93	LOC4345885	0	4.16212
transcription factor MYB41	LOC107276813	0	3.82503
transcription factor MYB35	LOC9267500	0	2.64214
L10-interacting MYB domain-containing protein-like	LOC107280495	0	1.36015
transcription factor MYB106	LOC4336055	0	2.46656
transcription factor MYB41	LOC4336834	0	2.78279
transcription factor GAMYB	LOC4339167	0	2.16599
transcription factor MYB98	LOC107276629	0	3.75053
transcription factor MYB93	LOC4340520	0	3.08223
transcription factor MYB73	LOC4324828	0	1.41595
transcription factor MYBS1-like	LOC107276546	0	4.5111
transcription factor MYB44	LOC4327813	0	2.37214
transcription factor MYB119	LOC9270835	0.048318	12.8584
transcription factor MYB44	LOC107275562	0	3.643
AP2-like ethylene-responsive transcription factor CRL5	LOC4334257	0	5.28151
AP2-like ethylene-responsive transcription factor CRL5	LOC4342308	0	4.40353
AP2-like ethylene-responsive transcription factor BBM1	LOC9266143	0	4.53435
ethylene-responsive transcription factor RAP2-7	LOC9271266	0	4.77945
AP2-like ethylene-responsive transcription factor At1g16060	LOC107276031	0	5.94013
SNAP25 homologous protein SNAP33	LOC4329538	0	7.26458
AP2-like ethylene-responsive transcription factor AIL5	LOC9268480	0	1.66922
AP2-like ethylene-responsive transcription factor AIL7	LOC4332640	0	1.62063
probable WRKY transcription factor 31	LOC107276051	0	2.90515
probable WRKY transcription factor 70	LOC107277067	0	3.21048
probable WRKY transcription factor 32	LOC107279019	0	2.64372
probable WRKY transcription factor 2	LOC107276287	0	2.14974
probable WRKY transcription factor 32	LOC107278917	0	1.3595
zinc finger protein 628-like	LOC112938731	0	20.0944
zinc finger protein ZAT1	LOC4330217	0	4.85352
zinc finger protein WIP2	LOC4346617	0	3.5434
zinc finger protein GIS3	LOC107275427	0	9.27896
zinc finger protein 1	LOC107277916	0	5.99915
dof zinc finger protein MNB1A-like	LOC112937475	0	4.74494
dof zinc finger protein DOF3.1	LOC107281590	0	3.00844
dof zinc finger protein 3-like	LOC4328903	0	2.61821
zinc finger protein squeeze-like	LOC112939612	0	2.21902
zinc finger protein ZAT2	LOC4342123	0	5.53139
B-box zinc finger protein 22-like	LOC112939065	0	5.6257
zinc finger protein CONSTANS-LIKE 1	LOC107275598	0	2.44393
zinc finger protein STAMENLESS 1-like	LOC9269702	0	1.90751
dof zinc finger protein MNB1A-like	LOC112938327	0	2.64837
zinc finger protein AZF3	LOC4343765	0	1.87751
zinc finger protein 385D	LOC9267827	0	1.73226
dof zinc finger protein 4-like	LOC4324797	0	2.20948
zinc finger protein 4	LOC107281920	0	1.7325
zinc finger protein WIP6	LOC107276310	0	1.84288
zinc finger protein GIS3	LOC9266166	0	2.91032
zinc finger protein CONSTANS-LIKE 9	LOC107277121	0	1.53487
zinc finger protein 36-like	LOC4343773	0	2.42116
mini zinc finger protein 4-like	LOC4345672	0	1.63317
zinc finger protein GIS3	LOC107275385	0	4.12259
homeobox-leucine zipper protein ROC9-like	LOC4325622	0	4.00668
homeobox-leucine zipper protein HOX28-like	LOC4340069	0	3.07613
Each row corresponds to a specific rice gene (LOC ID).
Values reflect relative expression differences, based on a normalized metric log2(FPKM counts).

## Sheet: Table S5
Table S5. Expression patterns of phytohormonal-related genes. Log-fold changes of the DEGs in control (CT) and salt-treated (150 mM NaCl) conditions in Oe-OsWNK9 vs WT (p-value < 0.05).
auxin
Gene Id	Gene name	WT-CT	Oe-OsWNK9-CT	WT-salt	Oe-OsWNK9-salt
LOC4325178	probable indole-3-pyruvate monooxygenase YUCCA10 (LOC4325178)	0.168191	0.119885	0	4.7296
LOC9267047	indole-3-pyruvate monooxygenase YUCCA2 (LOC9267047)	1.05969	0.447179	0	1.70171
LOC107275580	probable indole-3-pyruvate monooxygenase YUCCA10 (LOC107275580)	0	0	0	2.56239
LOC4351695	probable indole-3-pyruvate monooxygenase YUCCA11 (LOC4351695)	0	0	0	1.73869
LOC107275929	indole-3-pyruvate monooxygenase YUCCA2 (LOC107275929)	0	0.104252	0	1.06905
LOC9271133	probable amidase At4g34880 (LOC9271133)	0.686907	0.368234	0	2.72631
LOC4335103	probable amidase At4g34880 (LOC4335103)	0	0	0	1.34479
LOC107278840	amidase (LOC107278840)	0	0	0	2.70777
LOC4343704	probable indole-3-acetic acid-amido synthetase GH3.9 (LOC4343704)	0	0	0	4.70214
LOC4337780	probable indole-3-acetic acid-amido synthetase GH3.6 (LOC4337780)	1.97544	2.03722	0	4.84743
LOC4343703	putative indole-3-acetic acid-amido synthetase GH3.10 (LOC4343703)	0	0	0	2.36285
LOC107275638	probable indole-3-acetic acid-amido synthetase GH3.12 (LOC107275638)	0.079684	0	0	4.56091
LOC4340907	indole-2-monooxygenase (LOC4340907)	0.038675	0.074456	0	3.77374
LOC4333790	indole-3-acetate beta-glucosyltransferase (LOC4333790)	0	0	0	3.34679
LOC107277048	indole-3-acetate O-methyltransferase 1 (LOC107277048)	0	0	0	1.75189
LOC107276179	indole-3-acetate O-methyltransferase 1 (LOC107276179)	0	0	0	1.31396
LOC107276275	indole-3-acetate O-methyltransferase 1-like (LOC107276275)	0.387239	0.665875	0	3.02371
LOC4337294	indole-3-acetic acid-induced protein ARG7 (LOC4337294)	2.33064	1.20724	0	4.04341
LOC9270681	probable auxin efflux carrier component 3b (LOC9270681)	0	0	0	2.66169
LOC4347506	probable auxin efflux carrier component 5b (LOC4347506)	0.713584	1.00701	0	4.71066
LOC4327533	probable auxin efflux carrier component 9 (LOC4327533)	3.32704	3.24978	0	3.57651
LOC9271447	auxin-responsive protein SAUR50 (LOC9271447)	0	0	0	10.5532
LOC4333511	auxin-responsive protein IAA11 (LOC4333511)	4.91878	3.00437	0	4.10865
cytokinin	Gene name	WT-CT	Oe-OsWNK9-CT	WT-salt	Oe-OsWNK9-salt
LOC107276271	two-component response regulator ORR7-like (LOC107276271)	0.367666	0	0	18.9033
LOC107280627	two-component response regulator ORR29-like (LOC107280627)	0	0	0	14.6213
LOC4345758	two-component response regulator ORR33-like (LOC4345758)	0	0	0	3.01453
LOC4341665	two-component response regulator ORR25 (LOC4341665)	0	0	0	2.60863
LOC4334066	two-component response regulator ORR41-like (LOC4334066)	0	0	0	6.07354
LOC107275887	two-component response regulator ORR27-like (LOC107275887)	0	0	0	1.7709
LOC4330059	two-component response regulator ORR11-like (LOC4330059)	0.826522	0	0	4.6994
LOC107277233	two-component response regulator ORR31-like (LOC107277233)	0	0	0	1.34642
LOC4325668	cytokinin dehydrogenase 1-like (LOC4325668)	0.834871	2.05111	0	6.3255
LOC107276418	cytokinin dehydrogenase 10 (LOC107276418)	0.091313	0.087903	0	2.00466
LOC107275925	cytokinin dehydrogenase 8 (LOC107275925)	0.216219	0.271383	0	2.22571
LOC107275990	cytokinin hydroxylase (LOC107275990)	0.562952	0.69809	0	6.2732
LOC107275724	cytokinin dehydrogenase 7 (LOC107275724)	0	0	0	2.00252
LOC107275892	cytokinin dehydrogenase 6 (LOC107275892)	0.428021	0.713618	0	1.59981
LOC107276332	adenylate isopentenyltransferase 3, chloroplastic (LOC107276332)	0.814854	1.4353	0	3.55916
LOC107275347	adenylate isopentenyltransferase 3, chloroplastic (LOC107275347)	0	0	0	4.10815
LOC9266166	zinc finger protein GIS3 (LOC9266166)	0.571237	0.231841	0	2.91032
ethylene	Gene name	WT-CT	Oe-OsWNK9-CT	WT-salt	Oe-OsWNK9-salt
LOC4349970	1-aminocyclopropane-1-carboxylate oxidase (LOC4349970)	4.24462	1.15458	0	18.5589
LOC4327307	1-aminocyclopropane-1-carboxylate synthase 7 (LOC4327307)	1.55502	2.25289	0	5.96379
LOC107278688	1-aminocyclopropane-1-carboxylate oxidase 1 (LOC107278688)	1.1526	0.433315	0	2.7856
LOC107275928	1-aminocyclopropane-1-carboxylate synthase 7 (LOC107275928)	0	0	0	3.2015
LOC107275635	1-aminocyclopropane-1-carboxylate synthase 7 (LOC107275635)	0	0	0	2.99638
LOC107275384	pathogenesis-related protein PRB1-3 (LOC107275384)	1.97195	1.73842	0	4.26495
LOC4335393	pathogenesis-related protein PRMS (LOC4335393)	0.033868	0	0	2.91279
LOC107281807	pathogenesis-related protein PRMS (LOC107281807)	0.021758	0.133733	0	0.616659
LOC4345992	ETHYLENE INSENSITIVE 3-like 3 protein (LOC4345992)	0.349833	0.499249	0	2.385
LOC107275884	putative ETHYLENE INSENSITIVE 3-like 4 protein (LOC107275884)	0	0	0	3.44606
gibberellins	Gene name	WT-CT	Oe-OsWNK9-CT	WT-salt	Oe-OsWNK9-salt
LOC4337180	gibberellin 20 oxidase 2-like (LOC4337180)	0.111079	0.046257	0	10.3159
LOC4342182	gibberellin 2-beta-dioxygenase 8 (LOC4342182)	0	0.226603	0	4.32085
LOC4337874	gibberellin 2-beta-dioxygenase 1-like (LOC4337874)	2.76971	2.45631	0	3.11704
LOC4337968	gibberellin 3-beta-dioxygenase 2-2 (LOC4337968)	0	0	0	3.14146
LOC107281671	DELLA protein RGL1 (LOC107281671)	0	0	0	6.25056
LOC107276343	DELLA protein RHT-1 (LOC107276343)	0	0.029507	0	3.00642
LOC4339687	DELLA protein SLR1 (LOC4339687)	0	0	0	3.52086
ABA	Gene name	WT-CT	Oe-OsWNK9-CT	WT-salt	Oe-OsWNK9-salt
LOC4352125	9-cis-epoxycarotenoid dioxygenase NCED2, chloroplastic-like (LOC4352125)	0	0	0	2.40558
LOC9272602	abscisic acid receptor PYL3-like (LOC9272602)	0	0	0	6.82916
LOC4341193	abscisic acid receptor PYL3-like (LOC4341193)	0	0	0	2.96349
LOC107276790	abscisic acid receptor PYL3-like (LOC107276790)	0	0.070141	0	1.37073
LOC4341194	abscisic acid receptor PYL3-like (LOC4341194)	0	0	0	1.88858
LOC4342212	protein C2-DOMAIN ABA-RELATED 4 (LOC4342212)	0	0	0	4.73139
LOC9272719	protein ABSCISIC ACID-INSENSITIVE 5 (LOC9272719)	0.505969	0.182483	0	6.38577
LOC107276386	putative protein phosphatase 2C 46 (LOC107276386)	1.0092	0.774679	0	4.52297
LOC107275989	putative protein phosphatase 2C 23 (LOC107275989)	0	0.002139	0	3.77928
LOC9269012	probable protein phosphatase 2C 42 (LOC9269012)	0	0	0	3.01033
LOC107276249	putative protein phosphatase 2C 22 (LOC107276249)	0	0	0	1.66023
LOC112937915	putative protein phosphatase 2C 24 (LOC112937915)	0	0	0	3.61268
LOC107276386	putative protein phosphatase 2C 46 (LOC107276386)	1.0092	0.774679	0	4.52297
SA and MeJA	Gene name	WT-CT	Oe-OsWNK9-CT	WT-salt	Oe-OsWNK9-salt
LOC107276475	calmodulin-binding protein 60 E (LOC107276475)	1.71521	3.00776	0	3.7289
LOC4324571	salicylic acid-binding protein 2 (LOC4324571)	0	0	0	2.63369
LOC4333734	60 kDa jasmonate-induced protein (LOC4333734)	0	0	0	7.21035
LOC112938224	60 kDa jasmonate-induced protein-like (LOC112938224)	0	0	0	2.36661
LOC9268679	60 kDa jasmonate-induced protein (LOC9268679)	0	0	0	3.00585
LOC4333762	60 kDa jasmonate-induced protein (LOC4333762)	0.069701	0.079582	0	2.31094
LOC4343572	60 kDa jasmonate-induced protein (LOC4343572)	0	0	0	1.99357
LOC107277255	probable esterase PIR7A (LOC107277255)	0	0.250834	0	6.42942
Each row corresponds to a specific rice gene (LOC ID).
Values reflect relative expression differences, based on a normalized metric log2(FPKM counts).

## Sheet: Table S6
Table S6. Expression patterns of ion transporter genes. Log-fold changes of the DEGs in control (CT) and salt-treated (150 mM NaCl) conditions in Oe-OsWNK9 vs WT (p-value < 0.05).
Gene Id	Gene name	WT-CT	Oe-OsWNK9-CT	WT-salt	Oe-OsWNK9-salt
LOC4338641	Cation/H(+) antiporter 20 (LOC4338641)	0.301773	0.07842	0	13.7598
LOC4327491	Cation/H(+) antiporter 15 (LOC4327491)	0	0	0	5.83273
LOC4338277	Cation/H(+) antiporter 19 (LOC4338277)	0	0	0	5.72478
LOC4339137	Cation/H(+) antiporter 15 (LOC4339137)	0	0	0	4.68362
LOC4331269	Cation/H(+) antiporter 15 (LOC4331269)	0	0	0	4.56343
LOC4344527	Cation/H(+) antiporter 15 (LOC4344527)	0.04891	0.156012	0	3.91288
LOC4347753	Cation/H(+) antiporter 2 (LOC4347753)	0	0.024342	0	3.13964
LOC4349570	Cation/H(+) antiporter 15 (LOC4349570)	0.187639	0.069654	0	2.69319
LOC4351361	Cation/H(+) antiporter 15 (LOC4351361)	0.028495	0	0	2.12853
LOC9272586	Cation/H(+) antiporter 15 (LOC9272586)	0	0	0	1.86013
LOC4325737	Potassium transporter 3 (LOC4325737)	0	0	0	5.12967
LOC4345789	Potassium transporter 4 (LOC4345789)	0.099405	0	0	7.56023
LOC4326820	Potassium transporter 6-like (LOC4326820)	0	0	0	4.21331
LOC4329489	Potassium transporter 20-like (LOC4329489)	0	0	0	2.46849
LOC9270505	Sodium/hydrogen exchanger 4 (LOC9270505)	0	0.057426	0	2.50612
LOC9270263	Sodium/hydrogen exchanger 6 (LOC9270263)	0.044104	0	0	3.09095
LOC4327757	Cation transporter HKT8-like (LOC4327757)	0.44815	0.27954	0	3.67237
LOC107276477	Cation/calcium exchanger 1 (LOC107276477)	0.107303	0	0	1.58686
LOC4337864	Pyrophosphate-energized vacuolar membrane proton pump 1 (LOC4337864)	0	0.113068	0	5.69704
Each row corresponds to a specific rice gene (LOC ID).
Values reflect relative expression differences, based on a normalized metric log2(FPKM counts).

## Sheet: Table S7
Table S7. Enriched GO terms in DEGs (Oe-OsWNK9 vs WT, Control).
Category	Term	Count	%	PValue	Genes	List Total	Pop Hits	Pop Total	Fold Enrichment	Bonferroni	Benjamini	FDR
GOTERM_BP_DIRECT	GO:0010374~stomatal complex development	7	0.449294	4.39951e-06	LOC4345878, LOC4339100, LOC107275690, LOC107276250, LOC107275355, LOC107278124, LOC107277763	563	15	17341	14.3738	0.00170556	0.00132483	0.00128032
GOTERM_BP_DIRECT	GO:0010052~guard cell differentiation	7	0.449294	6.84665e-06	LOC4345878, LOC4339100, LOC107275690, LOC107276250, LOC107275355, LOC107278124, LOC107277763	563	16	17341	13.4755	0.00265298	0.00132483	0.00128032
GOTERM_BP_DIRECT	GO:0006952~defense response	42	2.69576	0.00017837	LOC107280919, LOC4340777, LOC107279290, LOC112936908, LOC4326269, LOC112936108, LOC4346153, LOC107275590, LOC107275575, LOC107277853, LOC4329729, LOC107275574, LOC107278327, LOC4342905, LOC107275876, LOC9268722, LOC4344768, LOC4341158, LOC9270626, LOC4325702, LOC4341150, LOC4341152, LOC107280269, LOC9272249, LOC4342389, LOC107281895, LOC9269340, LOC9269162, LOC4352854, LOC9271264, LOC107282007, L…	563	697	17341	1.85602	0.066873	0.0230098	0.0222369
GOTERM_BP_DIRECT	GO:0019438~aromatic compound biosynthetic process	8	0.513479	0.000266078	LOC4350342, LOC4345745, LOC4352139, LOC107276146, LOC9267731, LOC4350345, LOC4335136, LOC4350343	563	40	17341	6.16021	0.0981002	0.025743	0.0248783
GOTERM_BP_DIRECT	GO:0032502~developmental process	6	0.385109	0.000585048	LOC4330436, LOC4330314, LOC4349074, LOC4336879, LOC4330130, LOC4332058	563	22	17341	8.40029	0.203131	0.0452827	0.0437616
GOTERM_BP_DIRECT	GO:0009733~response to auxin	13	0.834403	0.000754852	LOC107275638, LOC107275988, LOC9267829, LOC4347765, LOC4346256, LOC4329253, LOC9272413, LOC4344531, LOC4347764, LOC107278561, LOC107278613, LOC107278279, LOC4351379	563	125	17341	3.20331	0.253973	0.0486879	0.0470524
GOTERM_BP_DIRECT	GO:0016102~diterpenoid biosynthetic process	7	0.449294	0.00169509	LOC4344635, LOC4344755, LOC4335529, LOC4335522, LOC4329729, LOC4332895, LOC107277636	563	40	17341	5.39019	0.482245	0.0937144	0.0905664
GOTERM_BP_DIRECT	GO:0010022~meristem determinacy	3	0.192555	0.00307783	LOC4330328, LOC4332059, LOC4332058	563	3	17341	30.8011	0.69761	0.119112	0.115111
GOTERM_BP_DIRECT	GO:1902183~regulation of shoot apical meristem development	3	0.192555	0.00307783	LOC4349074, LOC4336518, LOC4330130	563	3	17341	30.8011	0.69761	0.119112	0.115111
GOTERM_CC_DIRECT	GO:0005576~extracellular region	42	2.69576	7.71742e-07	LOC4339100, LOC107281807, LOC112939089, LOC4350319, LOC4344277, LOC4342730, LOC4323872, LOC4332929, LOC4341167, LOC4328834, LOC107275690, LOC4344050, LOC107278327, LOC4342729, LOC107278124, LOC107275413, LOC107278224, LOC4334113, LOC9268722, LOC4346727, LOC4341158, LOC4345878, LOC4341754, LOC9270626, LOC4347518, LOC4341150, LOC4349877, LOC4341152, LOC4344049, LOC9272249, LOC4342188, LOC107277064,…	567	596	18844	2.34203	7.48562e-05	6.60444e-05	6.46827e-05
GOTERM_CC_DIRECT	GO:0048046~apoplast	23	1.47625	1.36174e-06	LOC9270707, LOC9270308, LOC4325309, LOC107275717, LOC4344837, LOC4329389, LOC4329018, LOC9272497, LOC4325440, LOC4348374, LOC4348341, LOC4347991, LOC4344042, LOC9268005, LOC107276157, LOC4334489, LOC107278107, LOC107277647, LOC4351887, LOC9266387, LOC4351820, LOC4337104, LOC4333595	567	226	18844	3.38228	0.00013208	6.60444e-05	6.46827e-05
GOTERM_CC_DIRECT	GO:0005618~cell wall	13	0.834403	2.43368e-05	LOC9270707, LOC107275717, LOC4344837, LOC4329389, LOC4329018, LOC4347991, LOC9268005, LOC107276157, LOC4334489, LOC107277647, LOC9266387, LOC4337104, LOC4333595	567	94	18844	4.59627	0.00235791	0.000786889	0.000770664
GOTERM_CC_DIRECT	GO:0005886~plasma membrane	75	4.81386	0.000650633	LOC107275627, LOC4338696, LOC4337120, LOC107275823, LOC4351829, LOC4345701, LOC107276955, LOC107277408, LOC4328051, LOC4326745, LOC9270515, LOC4338290, LOC4324289, LOC4325577, LOC4329464, LOC9271600, LOC112936966, LOC112939607, LOC4352565, LOC4332239, LOC4347089, LOC4351470, LOC4346153, LOC107277259, LOC107276166, LOC107279830, LOC107276206, LOC4331421, LOC9271858, LOC4340427, LOC4325527, LOC9272…	567	1693	18844	1.47229	0.0611804	0.0157778	0.0154525
GOTERM_CC_DIRECT	GO:0005615~extracellular space	10	0.641849	0.0207626	LOC107278494, LOC4337353, LOC107281807, LOC4335392, LOC4350216, LOC4347867, LOC4339811, LOC4334918, LOC107275413, LOC107276764	567	135	18844	2.46182	0.869343	0.402795	0.39449
GOTERM_CC_DIRECT	GO:0016020~membrane	240	15.4044	0.0271773	LOC4341543, LOC112939001, LOC107277290, LOC4343720, LOC4342992, LOC4329425, LOC9272344, LOC4347089, LOC9266340, LOC4332952, LOC9272461, LOC4351470, LOC4331741, LOC107276403, LOC112938262, LOC4340467, LOC4348740, LOC112937977, LOC4348065, LOC4325287, LOC107276411, LOC107276774, LOC107277504, LOC107276617, LOC4345927, LOC4337061, LOC4347788, LOC4348632, LOC4349600, LOC4346335, LOC107280562, LOC4324…	567	7208	18844	1.10659	0.930933	0.439366	0.430307
GOTERM_CC_DIRECT	GO:0009506~plasmodesma	10	0.641849	0.0692451	LOC107277064, LOC107276617, LOC4345701, LOC4344050, LOC4337082, LOC4338290, LOC4344049, LOC4332929, LOC4333595, LOC4342188	567	169	18844	1.96654	0.999052	0.959539	0.939754
GOTERM_MF_DIRECT	GO:0016788~hydrolase activity, acting on ester bonds	18	1.15533	9.87428e-06	LOC4339334, LOC4340179, LOC9267846, LOC4341304, LOC4325549, LOC9272417, LOC4329992, LOC4328039, LOC4325264, LOC4325263, LOC4331137, LOC4327436, LOC9266098, LOC4334758, LOC4336348, LOC4338820, LOC9266623, LOC4337224	707	147	20929	3.6248	0.00309574	0.00170116	0.00166865
GOTERM_MF_DIRECT	GO:0090729~toxin activity	10	0.641849	1.08354e-05	LOC4341158, LOC9269162, LOC9268035, LOC9266374, LOC9270626, LOC4341150, LOC4341152, LOC9272249, LOC9268778, LOC9268722	707	43	20929	6.88431	0.00339656	0.00170116	0.00166865
GOTERM_MF_DIRECT	GO:0010333~terpene synthase activity	9	0.577664	0.000373102	LOC4346705, LOC4344635, LOC4344755, LOC4335529, LOC4335522, LOC4329729, LOC4348966, LOC4332895, LOC107277636	707	53	20929	5.02685	0.110571	0.0352486	0.0345751
GOTERM_MF_DIRECT	GO:0046983~protein dimerization activity	28	1.79718	0.000449027	LOC4346135, LOC107281487, LOC4350342, LOC9271572, LOC4335427, LOC107275355, LOC107276146, LOC9267731, LOC4350345, LOC4332059, LOC107279238, LOC4350343, LOC107275851, LOC4350609, LOC4323849, LOC4325001, LOC4331776, LOC4352139, LOC107278156, LOC4330328, LOC107281160, LOC107276250, LOC4336865, LOC4352275, LOC9269769, LOC9268613, LOC4335136, LOC107277147	707	395	20929	2.09841	0.131533	0.0352486	0.0345751
GOTERM_MF_DIRECT	GO:0016747~transferase activity, transferring acyl groups other than amino-acyl groups	16	1.02696	0.000894832	LOC107276517, LOC4343009, LOC4346846, LOC4342725, LOC9270332, LOC4343313, LOC4343431, LOC4348632, LOC9271565, LOC9272344, LOC4348145, LOC107276374, LOC4331113, LOC4352177, LOC4337762, LOC107276754	707	175	20929	2.70652	0.245049	0.0478085	0.0468949
GOTERM_MF_DIRECT	GO:0003700~transcription factor activity, sequence-specific DNA binding	52	3.33761	0.000964442	LOC4325137, LOC4343764, LOC4325252, LOC9271572, LOC4335427, LOC4349582, LOC107275355, LOC107276640, LOC107276441, LOC107276766, LOC4334255, LOC4331584, LOC4350609, LOC112939353, LOC4349514, LOC4343773, LOC4350177, LOC4325001, LOC9271266, LOC107278156, LOC107277661, LOC9270132, LOC4328903, LOC107276250, LOC4337218, LOC4332640, LOC107277348, LOC4351546, LOC107276056, LOC107277982, LOC4336452, LOC43…	707	960	20929	1.60347	0.261387	0.0478085	0.0468949
GOTERM_MF_DIRECT	GO:0008171~O-methyltransferase activity	8	0.513479	0.00106579	LOC4350342, LOC4345745, LOC4352139, LOC107276146, LOC9267731, LOC4350345, LOC4335136, LOC4350343	707	48	20929	4.93376	0.284546	0.0478085	0.0468949
Table S6. Enriched GO terms in DEGs (Oe-OsWNK9 vs WT, salt).
Category	Term	Count	%	PValue	Genes	List Total	Pop Hits	Pop Total	Fold Enrichment	Bonferroni	Benjamini	FDR
GOTERM_BP_DIRECT	GO:0009628~response to abiotic stimulus	41	0.948415	3.54379e-18	LOC107275448, LOC107279409, LOC9271904, LOC107276978, LOC4344979, LOC107279092, LOC4348679, LOC107279091, LOC107281888, LOC107281887, LOC4348674, LOC4348673, LOC107275493, LOC107279153, LOC107279098, LOC107279175, LOC4335884, LOC107275830, LOC107275510, LOC9267736, LOC107277918, LOC107281939, LOC4336381, LOC4345530, LOC107280666, LOC107281314, LOC4341793, LOC4348663, LOC4348686, LOC4344984, LOC43…	1794	84	17341	4.71798	2.30346e-15	2.29992e-15	2.23258e-15
GOTERM_BP_DIRECT	GO:0006468~protein phosphorylation	220	5.08906	1.22505e-12	LOC4341543, LOC9270038, LOC4327487, LOC107277174, LOC4337729, LOC9266348, LOC112936085, LOC107275678, LOC107275798, LOC4345915, LOC9272354, LOC4348065, LOC107278398, LOC112936655, LOC107276896, LOC107276411, LOC107277867, LOC107276656, LOC4341567, LOC107277945, LOC4340238, LOC9266918, LOC4350715, LOC4347788, LOC4349847, LOC107281885, LOC9272599, LOC107276060, LOC9269073, LOC107278007, LOC10727650…	1794	1340	17341	1.58697	7.96263e-10	3.9753e-10	3.85892e-10
GOTERM_BP_DIRECT	GO:0007166~cell surface receptor signaling pathway	55	1.27226	2.40263e-12	LOC107275746, LOC107275823, LOC107276955, LOC9270038, LOC107277174, LOC107276480, LOC112936966, LOC4337729, LOC107278106, LOC107278547, LOC107276842, LOC9266348, LOC112936085, LOC4351159, LOC107278104, LOC4331100, LOC107276922, LOC4330060, LOC4342122, LOC9271894, LOC4330026, LOC4346242, LOC9268253, LOC4330063, LOC107275485, LOC107276375, LOC107279840, LOC107276336, LOC4350715, LOC4347988, LOC9267…	1794	190	17341	2.79808	1.56171e-09	5.19769e-10	5.04552e-10
GOTERM_BP_DIRECT	GO:0098542~defense response to other organism	97	2.24381	4.49978e-11	LOC107276518, LOC107277609, LOC107281949, LOC4323952, LOC4329029, LOC107278028, LOC107277214, LOC107276649, LOC4340226, LOC107275558, LOC4352270, LOC107279082, LOC4346689, LOC107281553, LOC9271264, LOC9267165, LOC4348062, LOC4345194, LOC9269902, LOC107275722, LOC4351105, LOC107277829, LOC107275527, LOC4345409, LOC4340758, LOC107279290, LOC107278080, LOC112938775, LOC107280315, LOC112938814, LOC11…	1794	471	17341	1.99068	2.92486e-08	7.30089e-09	7.08715e-09
GOTERM_BP_DIRECT	GO:0045490~pectin catabolic process	28	0.647698	3.01423e-10	LOC4332070, LOC4341389, LOC4340099, LOC4351057, LOC4351130, LOC4328714, LOC107276962, LOC107276148, LOC4340103, LOC4340105, LOC107276207, LOC4336041, LOC107275419, LOC4337170, LOC4330938, LOC4344142, LOC4347136, LOC4344960, LOC4332625, LOC4332569, LOC4327711, LOC4352536, LOC4338309, LOC107278493, LOC107276651, LOC4351129, LOC107276777, LOC107275720	1794	69	17341	3.92248	1.95925e-07	3.91247e-08	3.79792e-08
GOTERM_BP_DIRECT	GO:0006952~defense response	113	2.61393	1.26775e-06	LOC107281949, LOC4323952, LOC4346153, LOC4333762, LOC107277214, LOC4340226, LOC4352270, LOC4343572, LOC4341150, LOC107279082, LOC4341152, LOC4346689, LOC107281553, LOC9271264, LOC9267165, LOC4348062, LOC4345194, LOC107277866, LOC107278834, LOC9269902, LOC107275722, LOC4351105, LOC9268778, LOC107275527, LOC4345409, LOC4340758, LOC112936908, LOC107279290, LOC107278080, LOC112938775, LOC112938814, L…	1794	697	17341	1.5671	0.000823697	0.000102846	9.98351e-05
GOTERM_BP_DIRECT	GO:0006885~regulation of pH	13	0.300717	3.47567e-06	LOC4338277, LOC4344527, LOC4338641, LOC9270505, LOC4327491, LOC4347753, LOC9270263, LOC9272586, LOC4331269, LOC4351361, LOC4349570, LOC107279648, LOC4339137	1794	26	17341	4.83305	0.00225664	0.000250634	0.000243297
GOTERM_BP_DIRECT	GO:0016567~protein ubiquitination	102	2.35947	4.86499e-06	LOC4339908, LOC9266582, LOC9268369, LOC107275830, LOC4350092, LOC4341793, LOC107281314, LOC4342122, LOC9272346, LOC107277188, LOC9266870, LOC107279403, LOC107276978, LOC107281648, LOC112937840, LOC107281888, LOC107281645, LOC107281887, LOC9271544, LOC4344831, LOC4336814, LOC107275372, LOC107275493, LOC107279175, LOC112936341, LOC107275495, LOC107277794, LOC9267736, LOC107276907, LOC107281939, LOC…	1794	630	17341	1.56499	0.00315726	0.000315738	0.000306495
GOTERM_CC_DIRECT	GO:0005886~plasma membrane	271	6.26879	1.70369e-21	LOC107275428, LOC4327363, LOC9270038, LOC9271373, LOC4347089, LOC107275670, LOC4337729, LOC4351470, LOC4346790, LOC9267670, LOC9267675, LOC9266348, LOC112936085, LOC107275678, LOC107275798, LOC107275435, LOC4337963, LOC107275554, LOC4345915, LOC4346564, LOC4349951, LOC4348065, LOC107276896, LOC107276411, LOC107277867, LOC107276656, LOC107276617, LOC4341567, LOC107277945, LOC4325958, LOC4343508, L…	1723	1693	18844	1.75065	3.42442e-19	3.41991e-19	3.2838e-19
GOTERM_CC_DIRECT	GO:0005576~extracellular region	130	3.00717	3.4029e-21	LOC4339221, LOC4339100, LOC112938796, LOC107279190, LOC4345222, LOC4324643, LOC4324641, LOC4349301, LOC107277691, LOC107277053, LOC4337728, LOC107276362, LOC4337727, LOC107275397, LOC4335789, LOC107278149, LOC107277335, LOC4346727, LOC4346726, LOC4341150, LOC107281711, LOC4341152, LOC4343453, LOC107277064, LOC4351067, LOC4332569, LOC9270176, LOC9266111, LOC107275688, LOC4338278, LOC107275802, LOC…	1723	596	18844	2.38553	6.83983e-19	3.41991e-19	3.2838e-19
GOTERM_CC_DIRECT	GO:0005615~extracellular space	40	0.925283	4.19761e-11	LOC107275648, LOC107275426, LOC107281807, LOC107280816, LOC4347868, LOC107280557, LOC4324982, LOC4326500, LOC4341289, LOC9271274, LOC4330517, LOC107276064, LOC107279350, LOC107277438, LOC107275671, LOC107277873, LOC4334398, LOC107275411, LOC107275516, LOC4335393, LOC107275734, LOC4324579, LOC4325625, LOC4326834, LOC4334918, LOC107281555, LOC107278494, LOC4350790, LOC4347870, LOC107275384, LOC4352…	1723	135	18844	3.24052	8.43719e-09	2.8124e-09	2.70046e-09
GOTERM_CC_DIRECT	GO:0005764~lysosome	20	0.462642	6.55361e-08	LOC107280816, LOC4347868, LOC4324579, LOC4326834, LOC107280557, LOC4334918, LOC4324982, LOC4326500, LOC107281555, LOC9271274, LOC4347870, LOC4330517, LOC107276064, LOC107276455, LOC107275882, LOC107275682, LOC107277438, LOC4351963, LOC107276017, LOC107275411	1723	52	18844	4.20644	1.31727e-05	3.29319e-06	3.16212e-06
GOTERM_CC_DIRECT	GO:0048046~apoplast	47	1.08721	1.72421e-07	LOC107276614, LOC4339001, LOC4344837, LOC4348337, LOC4345022, LOC112936848, LOC4351276, LOC107281693, LOC107276620, LOC4340606, LOC107278107, LOC4335789, LOC9266387, LOC4327808, LOC4337104, LOC4351732, LOC107277596, LOC4351179, LOC9270707, LOC107276928, LOC4351917, LOC9270308, LOC4329391, LOC4329390, LOC107275717, LOC4338282, LOC4351539, LOC4347897, LOC4349932, LOC4347898, LOC4325744, LOC4344047,…	1723	226	18844	2.27445	3.4656e-05	6.93133e-06	6.65546e-06
GOTERM_CC_DIRECT	GO:0005618~cell wall	24	0.55517	9.13444e-06	LOC9270707, LOC107276928, LOC4329391, LOC4329390, LOC107275717, LOC4344837, LOC4338282, LOC4351539, LOC4348337, LOC4347897, LOC4347898, LOC4325744, LOC4345022, LOC4329018, LOC4336908, LOC4329019, LOC107276620, LOC4340606, LOC107276157, LOC9266387, LOC4327808, LOC4337104, LOC107277596, LOC4333595	1723	94	18844	2.79236	0.00183435	0.000306004	0.000293824
GOTERM_CC_DIRECT	GO:0009505~plant-type cell wall	25	0.578302	1.20459e-05	LOC4337483, LOC4343309, LOC4343804, LOC4350319, LOC4332928, LOC4332929, LOC4351177, LOC4337728, LOC4341081, LOC4331649, LOC4344050, LOC4337727, LOC4335005, LOC4346726, LOC4326715, LOC4342187, LOC107275918, LOC4344049, LOC4343453, LOC4342188, LOC4344048, LOC107277064, LOC4351067, LOC4332924, LOC9269328	1723	102	18844	2.68057	0.0024183	0.000345888	0.000332121
GOTERM_CC_DIRECT	GO:0009506~plasmodesma	30	0.693963	0.000678298	LOC107276617, LOC107277609, LOC4337183, LOC4337082, LOC4332928, LOC4332929, LOC4337728, LOC4341081, LOC4344050, LOC4337727, LOC4335005, LOC107276347, LOC107276688, LOC107275938, LOC4338282, LOC4326715, LOC4325744, LOC107275918, LOC4347673, LOC4344049, LOC107281313, LOC4343453, LOC4342188, LOC4344048, LOC107277064, LOC4328523, LOC4351067, LOC4332924, LOC107278353, LOC4333595	1723	169	18844	1.94143	0.127493	0.0170422	0.0163639
GOTERM_CC_DIRECT	GO:0098552~side of membrane	11	0.254453	0.00109517	LOC4341720, LOC4330588, LOC9270088, LOC107276383, LOC4333652, LOC9270534, LOC9268422, LOC107278329, LOC4329299, LOC4341275, LOC4330584	1723	36	18844	3.34178	0.197682	0.0244588	0.0234853
GOTERM_CC_DIRECT	GO:0016020~membrane	718	16.6088	0.00138272	LOC4341543, LOC4342512, LOC4342633, LOC112939245, LOC107277290, LOC4343840, LOC4342630, LOC4327363, LOC4329541, LOC4343720, LOC4340695, LOC9270038, LOC4327487, LOC107277053, LOC9271254, LOC9272344, LOC9272586, LOC9271373, LOC107280582, LOC4347089, LOC9269293, LOC4351470, LOC9270282, LOC4352209, LOC107278383, LOC4344808, LOC107278146, LOC107278388, LOC4340465, LOC4340468, LOC4340467, LOC4340469, L…	1723	7208	18844	1.08943	0.242793	0.0277927	0.0266865
GOTERM_MF_DIRECT	GO:0046983~protein dimerization activity	97	2.24381	3.53418e-13	LOC4345867, LOC107275668, LOC107276911, LOC107280977, LOC4326144, LOC9267272, LOC107277055, LOC4335427, LOC4336634, LOC107275552, LOC107275794, LOC107276887, LOC4350148, LOC4351753, LOC4350663, LOC107279238, LOC9270603, LOC4346166, LOC107280622, LOC4352709, LOC4325164, LOC107281160, LOC107276250, LOC4352151, LOC107275447, LOC107281927, LOC107279969, LOC107280316, LOC107281487, LOC4324340, LOC1129…	2392	395	20929	2.14863	1.70684e-10	1.70701e-10	1.60098e-10
GOTERM_MF_DIRECT	GO:0043531~ADP binding	103	2.3826	7.79363e-09	LOC107276518, LOC107281949, LOC4323952, LOC4329029, LOC107278028, LOC107277214, LOC107276649, LOC4340226, LOC107275558, LOC4352270, LOC107279082, LOC4346689, LOC9272502, LOC107281553, LOC9271264, LOC9267165, LOC4348062, LOC4345194, LOC107277866, LOC107278834, LOC9269902, LOC107275722, LOC4351105, LOC107275527, LOC4345409, LOC4340758, LOC107279290, LOC107278080, LOC112938775, LOC107280315, LOC1129…	2392	508	20929	1.77403	3.76432e-06	1.88216e-06	1.76526e-06
GOTERM_MF_DIRECT	GO:0004857~enzyme inhibitor activity	29	0.67083	1.38959e-08	LOC4338293, LOC4344958, LOC4327281, LOC4344957, LOC4352519, LOC4324248, LOC9272484, LOC107279058, LOC4334658, LOC9268461, LOC107276962, LOC4342829, LOC112938365, LOC4336041, LOC107275639, LOC4337170, LOC4330938, LOC9271678, LOC4344963, LOC4347136, LOC4332569, LOC4327996, LOC4327711, LOC4336802, LOC107276377, LOC107275386, LOC4336801, LOC107276678, LOC9267347	2392	78	20929	3.25305	6.7117e-06	2.23724e-06	2.09828e-06
GOTERM_MF_DIRECT	GO:0008157~protein phosphatase 1 binding	19	0.43951	5.6246e-07	LOC107275428, LOC112939640, LOC9271729, LOC4349951, LOC112939604, LOC112939607, LOC112936389, LOC4346790, LOC107276482, LOC107276350, LOC9267675, LOC107279338, LOC112936451, LOC112937462, LOC107278427, LOC107276877, LOC4350212, LOC107279337, LOC107277038	2392	44	20929	3.77823	0.000271632	6.79171e-05	6.36986e-05
GOTERM_MF_DIRECT	GO:0030247~polysaccharide binding	42	0.971548	3.29279e-06	LOC107275746, LOC107275823, LOC107276955, LOC112938694, LOC4347988, LOC9267092, LOC4326104, LOC9270038, LOC107276480, LOC107277075, LOC4347341, LOC9269073, LOC9269355, LOC4337729, LOC107278007, LOC107278106, LOC107276842, LOC107278547, LOC107277118, LOC107277119, LOC9266348, LOC107276503, LOC4351159, LOC107278104, LOC4331100, LOC107275972, LOC4337233, LOC9268903, LOC107276922, LOC9270668, LOC4348…	2392	172	20929	2.13653	0.00158916	0.000318084	0.000298327
GOTERM_MF_DIRECT	GO:0090729~toxin activity	16	0.370113	4.68764e-05	LOC9270626, LOC112938224, LOC4343572, LOC4341150, LOC4341152, LOC112939855, LOC9272249, LOC9269162, LOC9272176, LOC9268035, LOC4333734, LOC9266374, LOC4333762, LOC4336019, LOC9268778, LOC9268679	2392	43	20929	3.25566	0.0223874	0.00337746	0.00316768
GOTERM_MF_DIRECT	GO:0020037~heme binding	101	2.33634	4.89487e-05	LOC4345222, LOC4325337, LOC4343840, LOC4329541, LOC4324004, LOC4346556, LOC4328732, LOC4337728, LOC107275272, LOC107278383, LOC4337727, LOC9270282, LOC9266228, LOC4346727, LOC4346726, LOC4344022, LOC4343453, LOC4331118, LOC107277064, LOC4331756, LOC4351067, LOC4348188, LOC107276532, LOC107275842, LOC4326929, LOC4341166, LOC4341167, LOC107281530, LOC9267293, LOC4331649, LOC9269876, LOC112936066, L…	2392	596	20929	1.48273	0.0233655	0.00337746	0.00316768
GOTERM_MF_DIRECT	GO:0004197~cysteine-type endopeptidase activity	25	0.578302	0.000108592	LOC107280816, LOC4347868, LOC107280557, LOC4324982, LOC4326500, LOC9271274, LOC4330517, LOC107276064, LOC107277438, LOC107275411, LOC107276527, LOC4346108, LOC4324579, LOC4346103, LOC4326834, LOC4334918, LOC107281555, LOC4346106, LOC112936019, LOC4347870, LOC107276455, LOC107275882, LOC107275682, LOC4351963, LOC107276017	2392	94	20929	2.32702	0.0511011	0.00655627	0.00614905
GOTERM_MF_DIRECT	GO:0019888~protein phosphatase regulator activity	19	0.43951	0.000134005	LOC107275428, LOC112939640, LOC9271729, LOC4349951, LOC112939604, LOC112939607, LOC112936389, LOC4346790, LOC107276482, LOC107276350, LOC9267675, LOC107279338, LOC112936451, LOC112937462, LOC107278427, LOC107276877, LOC4350212, LOC107279337, LOC107277038	2392	62	20929	2.68132	0.0626784	0.00719161	0.00674493
GOTERM_MF_DIRECT	GO:0010333~terpene synthase activity	17	0.393245	0.000188889	LOC4346705, LOC4326845, LOC107280931, LOC107280950, LOC107278021, LOC9272299, LOC107278693, LOC4336959, LOC4332889, LOC107276422, LOC107275762, LOC4335522, LOC4329729, LOC107277734, LOC107278125, LOC4336962, LOC107277764	2392	53	20929	2.80647	0.0872033	0.00853556	0.0080054

## Sheet: Table S8
Table S8. KEGG pathway enrichment in DEGs (Oe-OsWNK9 vs WT, control).
Category	Term	Count	%	PValue	Genes	List Total	Pop Hits	Pop Total	Fold Enrichment	Bonferroni	Benjamini	FDR
KEGG_PATHWAY	osa01110:Biosynthesis of secondary metabolites	57	3.65854	8.22489e-05	LOC4343248, LOC4326949, LOC4340018, LOC4328054, LOC4324522, LOC4346551, LOC4340890, LOC9271565, LOC4326982, LOC4329424, LOC9272344, LOC4347089, LOC4344050, LOC107275872, LOC107276001, LOC107276326, LOC4331421, LOC4331101, LOC4351235, LOC4351037, LOC4346727, LOC4346846, LOC4342725, LOC4345156, LOC4329753, LOC4334628, LOC9271420, LOC4348145, LOC4332728, LOC9267841, LOC4334104, LOC107275880, LOC4331…	136	1409	5338	1.58783	0.00672199	0.00682666	0.00666216
KEGG_PATHWAY	osa00062:Fatty acid elongation	7	0.449294	0.000661042	LOC9272344, LOC4346846, LOC4348145, LOC4324522, LOC4331113, LOC4348632, LOC9271565	136	43	5338	6.38953	0.0527795	0.0274333	0.0267722
KEGG_PATHWAY	osa00940:Phenylpropanoid biosynthesis	14	0.898588	0.00125597	LOC4346727, LOC4345156, LOC4344277, LOC4346551, LOC4344049, LOC4332929, LOC4342188, LOC4341167, LOC4328834, LOC4344050, LOC4327908, LOC4351235, LOC4331101, LOC4332782	136	196	5338	2.80357	0.0979223	0.0347486	0.0339113
KEGG_PATHWAY	osa04016:MAPK signaling pathway - plant	11	0.706033	0.00637907	LOC4351420, LOC107281807, LOC107278628, LOC107276790, LOC107275690, LOC4340427, LOC107276250, LOC4330905, LOC4340000, LOC107275413, LOC107276764	136	158	5338	2.73259	0.408302	0.132366	0.129176
KEGG_PATHWAY	osa04626:Plant-pathogen interaction	13	0.834403	0.00999694	LOC4346846, LOC107281807, LOC4351829, LOC4348632, LOC9271565, LOC4351420, LOC107277351, LOC9272344, LOC4348145, LOC4351579, LOC4331113, LOC107275413, LOC107276764	136	222	5338	2.29842	0.561271	0.165949	0.16195
KEGG_PATHWAY	osa01100:Metabolic pathways	75	4.81386	0.0281524	LOC4343248, LOC4326949, LOC4340018, LOC4340171, LOC4328054, LOC4324522, LOC4346551, LOC4340890, LOC4344895, LOC9271565, LOC4326982, LOC9271178, LOC4329424, LOC9272344, LOC4349982, LOC4347089, LOC4351470, LOC4344050, LOC107275872, LOC4330250, LOC107276326, LOC4331421, LOC4331101, LOC4351235, LOC4351037, LOC4346727, LOC4346846, LOC4350728, LOC4342725, LOC4345156, LOC4328142, LOC4326138, LOC4329753,…	136	2474	5338	1.18987	0.903828	0.389442	0.380058
KEGG_PATHWAY	osa04075:Plant hormone signal transduction	12	0.770218	0.063708	LOC107275638, LOC107276271, LOC4330059, LOC107281807, LOC107276790, LOC107281458, LOC4329253, LOC107275413, LOC107278279, LOC4340708, LOC4344531, LOC107276764	136	260	5338	1.81154	0.995474	0.755395	0.737193
Table S8. KEGG pathway enrichment in DEGs (Oe-OsWNK9 vs WT, salt).
Category	Term	Count	%	PValue	Genes	List Total	Pop Hits	Pop Total	Fold Enrichment	Bonferroni	Benjamini	FDR
KEGG_PATHWAY	osa00040:Pentose and glucuronate interconversions	32	0.740227	2.2763e-17	LOC4332070, LOC4341389, LOC4340099, LOC4323970, LOC4341243, LOC4341242, LOC4326201, LOC4351057, LOC4345285, LOC4351130, LOC4328714, LOC107276962, LOC4350207, LOC107276148, LOC4340103, LOC4340105, LOC107276207, LOC4341515, LOC4341514, LOC4336041, LOC107275419, LOC4344960, LOC4332569, LOC4327711, LOC4352536, LOC4338309, LOC107278493, LOC4333410, LOC107276651, LOC4351129, LOC107275720, LOC4333156	384	73	5338	6.09361	2.41288e-15	2.43565e-15	2.32183e-15
KEGG_PATHWAY	osa00940:Phenylpropanoid biosynthesis	40	0.925283	2.44436e-09	LOC4337483, LOC4341248, LOC4343309, LOC9267509, LOC4345222, LOC4341166, LOC4332928, LOC4332929, LOC4341167, LOC4337728, LOC4341081, LOC4331649, LOC107275272, LOC4344050, LOC4337727, LOC4331103, LOC4333187, LOC4327908, LOC4351235, LOC4346727, LOC4346726, LOC4341933, LOC4341932, LOC4347957, LOC4326715, LOC4342187, LOC9270922, LOC4324555, LOC107275918, LOC4344049, LOC4343453, LOC4342188, LOC4344048,…	384	196	5338	2.83695	2.59102e-07	1.30773e-07	1.24662e-07
KEGG_PATHWAY	osa01110:Biosynthesis of secondary metabolites	142	3.28476	2.12157e-06	LOC4345222, LOC4340695, LOC4351870, LOC9272344, LOC4347089, LOC4337728, LOC107276120, LOC107275272, LOC4337968, LOC4337727, LOC4334732, LOC4335789, LOC4331103, LOC4351235, LOC4332311, LOC4346727, LOC4346726, LOC4337055, LOC107275959, LOC4348467, LOC4343453, LOC4334628, LOC4351067, LOC9269580, LOC4325163, LOC9267841, LOC4334104, LOC9268811, LOC4342896, LOC107275928, LOC4325716, LOC107275925, LOC43…	384	1409	5338	1.40096	0.000224862	7.56694e-05	7.21335e-05
KEGG_PATHWAY	osa00945:Stilbenoid, diarylheptanoid and gingerol biosynthesis	11	0.254453	3.96024e-06	LOC4342896, LOC107276120, LOC9270590, LOC107276706, LOC4343430, LOC4350635, LOC4350634, LOC4350633, LOC4343313, LOC4338103, LOC107276873	384	25	5338	6.11646	0.000419698	0.000105936	0.000100986
KEGG_PATHWAY	osa03083:Polycomb repressive complex	17	0.393245	7.18812e-05	LOC107275506, LOC4346108, LOC107278737, LOC4345419, LOC4346103, LOC4343000, LOC107281645, LOC4346106, LOC9271694, LOC107282017, LOC4339908, LOC107275366, LOC107275970, LOC107275695, LOC107275462, LOC4350006, LOC107277355	384	76	5338	3.10944	0.00759073	0.00153826	0.00146638
KEGG_PATHWAY	osa00908:Zeatin biosynthesis	9	0.208189	0.000565508	LOC4332879, LOC107276418, LOC107275724, LOC107275925, LOC4325668, LOC107275892, LOC107276332, LOC107275990, LOC107275347	384	28	5338	4.46819	0.0581985	0.0100849	0.00961363
KEGG_PATHWAY	osa04626:Plant-pathogen interaction	28	0.647698	0.00435668	LOC4334371, LOC107276318, LOC4351829, LOC107281807, LOC4351825, LOC4344651, LOC4323952, LOC4327560, LOC4340695, LOC9271565, LOC107277351, LOC9272344, LOC4351579, LOC9267997, LOC107277214, LOC4339177, LOC4352270, LOC4346325, LOC9269580, LOC107275384, LOC4348062, LOC107276510, LOC4350733, LOC4351886, LOC107276458, LOC9268834, LOC107276215, LOC4352234	384	222	5338	1.75328	0.370492	0.0643786	0.0613703
KEGG_PATHWAY	osa04141:Protein processing in endoplasmic reticulum	28	0.647698	0.00523746	LOC107275506, LOC107278737, LOC4343000, LOC4350180, LOC107281645, LOC9271426, LOC4344379, LOC4332416, LOC107282017, LOC4339908, LOC4328736, LOC4334675, LOC107275695, LOC107275970, LOC107276128, LOC4339788, LOC107277355, LOC4330496, LOC9267997, LOC4345419, LOC4349972, LOC4349971, LOC4333877, LOC107275366, LOC4338866, LOC107275462, LOC4338568, LOC107279546	384	225	5338	1.72991	0.426863	0.0643786	0.0613703
KEGG_PATHWAY	osa01100:Metabolic pathways	203	4.69581	0.00541502	LOC4345222, LOC4324643, LOC4324641, LOC4340695, LOC4325178, LOC4327488, LOC9271133, LOC9272344, LOC4347089, LOC4337728, LOC4351470, LOC4337968, LOC4337727, LOC4335789, LOC4351235, LOC4340103, LOC4340105, LOC107275437, LOC4337055, LOC4347776, LOC9270602, LOC4331756, LOC107276095, LOC4325163, LOC4334104, LOC107276651, LOC4325716, LOC4340350, LOC4348992, LOC4326483, LOC4351130, LOC4331649, LOC433297…	384	2474	5338	1.14063	0.437606	0.0643786	0.0613703
KEGG_PATHWAY	osa04120:Ubiquitin mediated proteolysis	20	0.462642	0.0110468	LOC107275506, LOC107278737, LOC4345419, LOC4343000, LOC107281645, LOC9269391, LOC107277097, LOC4346480, LOC107282017, LOC9268150, LOC4347232, LOC4339908, LOC4343261, LOC4337836, LOC107275366, LOC107275970, LOC107275695, LOC107275462, LOC107276513, LOC107277355	384	151	5338	1.8412	0.691946	0.118201	0.112678
KEGG_PATHWAY	osa00941:Flavonoid biosynthesis	6	0.138793	0.0462721	LOC4330843, LOC4325716, LOC9270590, LOC4342725, LOC4332311, LOC4337102	384	28	5338	2.97879	0.993408	0.450102	0.429069
KEGG_PATHWAY	osa00380:Tryptophan metabolism	9	0.208189	0.0629645	LOC9271133, LOC4351695, LOC9266803, LOC107275580, LOC107275993, LOC9267047, LOC107275929, LOC4335103, LOC4325178	384	60	5338	2.08516	0.998986	0.561433	0.535198
KEGG_PATHWAY	osa00500:Starch and sucrose metabolism	19	0.43951	0.0692346	LOC4343910, LOC4343248, LOC4345812, LOC4340018, LOC4352082, LOC4324643, LOC4324641, LOC4340890, LOC4326201, LOC4330832, LOC4347262, LOC4330830, LOC4347440, LOC4330912, LOC4330637, LOC107275630, LOC9267841, LOC4335789, LOC9268811	384	173	5338	1.5267	0.999502	0.569854	0.543225
KEGG_PATHWAY	osa00910:Nitrogen metabolism	6	0.138793	0.0926337	LOC4349804, LOC4351529, LOC9267362, LOC107277478, LOC9270004, LOC4347247	384	34	5338	2.45312	0.999967	0.707986	0.674902
